# Supplementary material for: Pulsed Electric Field Treatment Modulates Gene Expression and Stress Responses in Fusarium-Infected Malting Barley
Source: Plants (Basel). 2025 Feb 21;14(5):668. doi: 10.3390/plants14050668 (PMC11901457; doi:10.3390/plants14050668)
Supplement: Supplementary file 1 [file plants-14-00668-s001.zip]

Archive with 5 entries (5 files):
- Figure S1-6.pdf
- Table S1.pdf
- Table S2.pdf
- Table S3.xlsx
- Table S4.xlsx
