# Supplementary material for: Pulsed Electric Field Treatment Modulates Gene Expression and Stress Responses in Fusarium-Infected Malting Barley
Source: Plants (Basel). 2025 Feb 21;14(5):668. doi: 10.3390/plants14050668 (PMC11901457; doi:10.3390/plants14050668)
Supplement: Supplementary file 1 [file plants-14-00668-s001.zip › Table S3.xlsx]

## Sheet: List1
Table S3: The most significantly (c) down- and (d) up-regulated genes between P3 and N3 samples
ID	Gene identificator
Description	Encoded protein description
Log2FC	Log2 transformed fold change
padj	Adjusted p-value
Down-regulated genes				Up-regulated genes
ID	Description	Log2FC	padj	ID	Description	Log2FC	padj
LOC123401079	uncharacterized protein LOC123401079	-4.07695	0.000815753	LOC123423399	B1-hordein-like	12.0008	2.88705e-19
LOC123412331	metallothionein-like protein 1	-3.7283	0.000528927	LOC123429713	uncharacterized protein LOC123429713	7.09424	4.09083e-35
LOC123418054	alcohol dehydrogenase 3	-3.2601	0.00441951	LOC123398832	oil body-associated protein 1A	6.02074	1.97894e-06
LOC123429182	uncharacterized protein LOC123429182	-3.25581	0.00180559	LOC123411228	ADP,ATP carrier protein 1, mitochondrial-like	5.97849	1.56891e-12
LOC123396003	osmotin-like protein	-3.07522	0.039425	LOC123398855	late embryogenesis abundant protein 3-like	5.87951	6.82182e-15
LOC123439475	uncharacterized protein LOC123439475	-3.06261	0.00202293	LOC123404364	uncharacterized protein LOC123404364	5.87816	0.000134517
LOC123410434	uncharacterized protein LOC123410434	-2.84029	0.0149051	LOC123446703	high molecular mass early light-inducible protein HV58, chloroplastic-like	5.74066	7.93324e-06
LOC123410413	heavy metal-associated isoprenylated plant protein 28-like	-2.77825	0.00862889	LOC123441058	late embryogenesis abundant protein B19.1A	5.42221	2.23387e-96
LOC123411477	14 kDa proline-rich protein DC2.15-like	-2.57478	3.80516e-09	LOC123412395	em protein CS41	5.41211	1.67894e-24
LOC123424726	peroxidase 70-like isoform X2	-2.56415	0.0327918	LOC123414133	aldose reductase	5.37041	1.3116e-18
LOC123411643	peroxidase P7-like	-2.40562	8.06547e-06	LOC123439637	late embryogenesis abundant protein EMB564-like	5.28724	7.96986e-05
LOC123426667	beta-fructofuranosidase, insoluble isoenzyme 2-like	-2.36807	0.0423327	LOC123440028	uncharacterized protein LOC123440028	5.28368	6.81991e-05
LOC123413822	patatin-like protein 1	-2.29701	0.00496502	LOC123411784	oleosin H1-like	5.04768	2.45228e-06
LOC123425279	uncharacterized protein LOC123425279	-2.21076	3.79829e-09	LOC123410380	SEED MATURATION PROTEIN 1	4.86148	4.6134e-17
LOC123411059	auxin-induced protein 15A-like	-2.10642	0.0327918	LOC123411253	protein LE25-like	4.83079	1.61377e-07
LOC123430817	3-ketoacyl-CoA synthase 12-like	-2.10043	2.16172e-09	LOC123441068	late embryogenesis abundant protein B19.1A-like	4.75304	2.58197e-117
LOC123407583	probable fucosyltransferase 7	-2.06608	0.002715	LOC123444533	homocysteine S-methyltransferase 4-like	4.71496	7.43593e-15
LOC123407188	E3 ubiquitin-protein ligase RGLG2-like	-2.03699	0.00373119	LOC123412385	late embryogenesis abundant protein B19.3	4.6506	2.1249e-23
LOC123429246	probable cinnamyl alcohol dehydrogenase 6	-1.98556	0.0386227	LOC123409578	pathogenesis-related protein 1-like	4.63327	8.75774e-09
LOC123395760	uncharacterized protein LOC123395760	-1.98069	0.0210935	LOC123405939	low temperature-induced protein lt101.2-like	4.52767	1.01489e-10
LOC123439732	expansin-A8-like	-1.96982	0.00291663	LOC123397798	late embryogenesis abundant protein 3-like	4.24218	6.93447e-11
LOC123400975	uncharacterized protein LOC123400975	-1.92296	0.000377234	LOC123452249	universal stress protein PHOS34-like	4.09771	8.28165e-05
LOC123439575	probable carboxylesterase 15	-1.9094	0.0180913	LOC123446504	vicilin-like seed storage protein At2g28490	4.01821	8.14688e-11
LOC123448258	endoglucanase 3	-1.87257	0.0473725	LOC123407551	translocator protein homolog	4.01211	6.74377e-10
LOC123402065	proline-rich protein 4-like	-1.86937	9.00986e-06	LOC123430213	11-beta-hydroxysteroid dehydrogenase A-like	4.00872	3.03457e-09
LOC123406819	peroxidase 1-like	-1.86393	0.00715947	LOC123404639	dehydrin DHN3	3.95688	5.16239e-05
LOC123397878	FCS-Like Zinc finger 6-like	-1.85652	0.00610126	LOC123403667	uncharacterized protein LOC123403667	3.90022	9.7872e-19
LOC123397599	probable L-gulonolactone oxidase 1	-1.84382	0.00327402	LOC123448732	2,3-bisphosphoglycerate-independent phosphoglycerate mutase-like	3.86822	5.25409e-12
LOC123412021	RNA-binding protein 24-like	-1.84236	0.0167987	LOC123440376	probable F-box protein At5g04010	3.86101	9.76637e-08
LOC123409657	bisdemethoxycurcumin synthase-like	-1.80324	0.00299117	LOC123449057	uncharacterized WD repeat-containing protein C2A9.03-like isoform X1	3.85586	0.000303396
LOC123451386	protein DETOXIFICATION 40-like	-1.78058	5.81435e-07	LOC123404638	dehydrin DHN4	3.79429	1.02641e-10
LOC123440222	3-ketoacyl-CoA synthase 6-like	-1.77066	8.82842e-08	LOC123411107	late embryogenesis abundant protein 31-like	3.776	6.15177e-13
LOC123449045	uncharacterized protein	-1.75452	0.0192451	LOC123448834	outer envelope pore protein 16-2, chloroplastic	3.76254	2.24028e-45
LOC123439407	2-alkenal reductase (NADP(+)-dependent)-like	-1.75268	3.38999e-08	LOC123446645	uncharacterized protein Mb0911c	3.74146	9.54897e-05
LOC123426578	arabinogalactan protein 16-like	-1.74507	6.15926e-14	LOC123451213	uncharacterized protein LOC123451213	3.73848	0.00100202
LOC123439589	peroxidase P7-like	-1.74144	2.44328e-06	LOC123446647	uncharacterized protein LOC123446647	3.73384	3.07559e-06
LOC123405092	putrescine hydroxycinnamoyltransferase 3-like	-1.73785	0.0136922	LOC123417047	ABA-inducible protein PHV A1-like	3.72889	1.64116e-10
LOC123408817	skin secretory protein xP2-like	-1.73547	1.5488e-19	LOC123444382	NADP-dependent malic enzyme-like	3.71219	6.80275e-34
LOC123440284	uncharacterized protein LOC123440284	-1.72018	0.00156568	LOC123446525	late embryogenesis abundant protein 1-like	3.71191	1.00656e-06
LOC123446581	abscisic acid receptor PYL4-like	-1.70592	1.76799e-08	LOC123411867	late embryogenesis abundant protein 19-like	3.70932	2.77203e-19
LOC123401930	bidirectional sugar transporter SWEET14-like	-1.69444	0.00343781	LOC123395358	uncharacterized protein LOC123395358	3.65478	1.77539e-07
LOC123395130	uncharacterized protein LOC123395130	-1.68685	0.0108547	LOC123440340	uncharacterized protein LOC123440340	3.64299	2.71569e-12
LOC123448913	protein PMR5-like	-1.68342	8.10062e-06	LOC123444948	UPF0098 protein CPn_0877/CP_0992/CPj0877/CpB0906-like	3.60583	2.20371e-11
LOC123429288	proline-rich protein 4-like	-1.66852	0.0227871	LOC123451070	uncharacterized protein LOC123451070	3.58707	0.00420311
LOC123446563	universal stress protein PHOS32 isoform X1	-1.66585	0.000313344	LOC123440050	uncharacterized protein LOC123440050	3.54591	1.54133e-13
LOC123426967	kinesin-like protein KIN-14F	-1.66516	0.0116388	LOC123439795	embryonic protein DC-8-like	3.54202	0.00605965
LOC123429280	proline-rich protein 4-like	-1.63961	0.0132563	LOC123404504	V-type proton ATPase subunit D-like	3.48222	2.56709e-06
LOC123429177	flowering-promoting factor 1-like protein 5	-1.63898	1.09883e-06	LOC123442454	Bowman-Birk type trypsin inhibitor-like	3.46664	1.17228e-29
LOC123406260	uncharacterized protein LOC123406260	-1.61739	0.0217535	LOC123402866	uncharacterized protein LOC123402866	3.46507	0.000211061
LOC123448943	probable RNA-binding protein ARP1 isoform X1	-1.60427	4.20716e-06	LOC123397836	uncharacterized protein LOC123397836	3.45173	1.15907e-08
LOC123403568	histone H2A-like	-1.59956	4.08574e-10	LOC123411716	late embryogenesis abundant protein 6-like	3.43509	1.10328e-08
