# Supplementary material for: Pulsed Electric Field Treatment Modulates Gene Expression and Stress Responses in Fusarium-Infected Malting Barley
Source: Plants (Basel). 2025 Feb 21;14(5):668. doi: 10.3390/plants14050668 (PMC11901457; doi:10.3390/plants14050668)
Supplement: Supplementary file 1 [file plants-14-00668-s001.zip › Table S4.xlsx]

## Sheet: List1
Table S4: The most significantly (c) down- and (d) up-regulated genes between P4 and N4 samples
ID	Gene identificator
Description	Encoded protein description
Log2FC	Log2 transformed fold change
padj	Adjusted p-value
Down-regulated genes				Up-regulated genes
ID	Description	Log2FC	padj	ID	Description	Log2FC	padj
LOC123425700	chlorophyll a-b binding protein of LHCII type III, chloroplastic	-6.4138	1.51013e-10	LOC123439435	uncharacterized protein LOC123439435	3.39469	0.00848925
LOC123426675	photosystem I subunit O	-5.43092	0.000766567	LOC123411962	vegetative cell wall protein gp1-like	2.65339	3.2836e-06
LOC123450698	chlorophyll a-b binding protein of LHCII type 1-like	-4.79685	0.00459224	LOC123439637	late embryogenesis abundant protein EMB564-like	2.28374	6.16927e-07
LOC123451888	chlorophyll a-b binding protein of LHCII type 1-like	-4.54047	5.49578e-05	LOC123439434	uncharacterized protein LOC123439434	1.98506	0.0266033
LOC123398322	chlorophyll a-b binding protein 1B-20, chloroplastic	-4.48031	6.52031e-05	LOC123451096	uncharacterized protein LOC123451096	1.95422	0.0331698
LOC123412331	metallothionein-like protein 1	-4.35981	7.90703e-05	LOC123400154	defensin-like protein 1	1.93744	1.09993e-12
LOC123440920	metallothionein-like protein 1	-4.18728	0.000317127	LOC123444543	B3-hordein-like isoform X2	1.89443	3.6982e-05
LOC123425578	chlorophyll a-b binding protein 7, chloroplastic	-4.14376	1.61912e-07	LOC123440381	DNA-(apurinic or apyrimidinic site) endonuclease, chloroplastic-like	1.7605	0.000616865
LOC123447837	chlorophyll a-b binding protein CP26, chloroplastic	-4.13379	1.05774e-05	LOC123441058	late embryogenesis abundant protein B19.1A	1.69313	0.00325105
LOC123447707	photosystem II reaction center W protein, chloroplastic-like isoform X2	-4.08968	2.15256e-05	LOC123412237	granule-bound starch synthase 1, chloroplastic/amyloplastic	1.66631	5.01533e-08
LOC123412562	polyamine oxidase 7-like	-3.96129	2.66701e-14	LOC123405939	low temperature-induced protein lt101.2-like	1.61961	7.94416e-06
LOC123400105	chlorophyll a-b binding protein, chloroplastic	-3.894	1.2374e-32	LOC123412687	uncharacterized protein LOC123412687	1.61544	0.0210992
LOC123425713	chlorophyll a-b binding protein CP29.2, chloroplastic-like	-3.86415	1.52096e-05	LOC123407423	uncharacterized protein LOC123407423	1.60828	0.00738234
LOC123396043	chloroplast stem-loop binding protein of 41 kDa b, chloroplastic-like	-3.86403	0.000747398	LOC123397887	uncharacterized protein LOC123397887	1.58854	0.0335702
LOC123442593	photosystem I reaction center subunit XI, chloroplastic	-3.77184	1.33901e-18	LOC123397745	uncharacterized protein LOC123397745	1.55359	0.0111796
LOC123424520	ribulose bisphosphate carboxylase small subunit, chloroplastic 2	-3.75453	2.47523e-05	LOC123401349	putative RNA-binding protein Luc7-like 1 isoform X1	1.53559	0.023576
LOC123401080	chlorophyll a-b binding protein 8, chloroplastic	-3.63757	5.41489e-30	LOC123442710	asparagine synthetase	1.53138	9.34368e-11
LOC123426721	keratin, type II cytoskeletal 2 epidermal-like	-3.60822	1.17572e-22	LOC123396703	succinate dehydrogenase	1.52803	0.000691567
LOC123410658	chlorophyll a-b binding protein 1B-21, chloroplastic	-3.54342	5.703e-23	LOC123444533	homocysteine S-methyltransferase 4-like	1.5218	7.09829e-05
LOC123429288	proline-rich protein 4-like	-3.52553	1.34355e-06	LOC123401415	mitogen-activated protein kinase kinase kinase 17-like	1.48238	0.0181249
LOC123412723	dormancy-associated protein 2-like	-3.41482	0.000142339	LOC123412271	RING-H2 finger protein ATL2-like	1.47935	0.00251963
LOC123410922	codeine O-demethylase-like	-3.35328	0.000570171	LOC123401014	uncharacterized protein LOC123401014 isoform X1	1.47598	0.0115226
LOC123426891	chlorophyll a-b binding protein CP24 10B, chloroplastic	-3.33461	1.19036e-36	LOC123400155	defensin-like protein 1	1.45806	2.25833e-11
LOC123426271	photosystem I reaction center subunit psaK, chloroplastic	-3.21326	5.85268e-33	LOC123442568	16.9 kDa class I heat shock protein 1-like	1.45405	0.000264021
LOC123404236	leucine-rich repeat extensin-like protein 7	-3.20237	0.00106999	LOC123442569	16.9 kDa class I heat shock protein 1-like	1.38184	0.000233397
LOC123429280	proline-rich protein 4-like	-3.18472	0.0495804	LOC123448067	non-specific lipid-transfer protein 4-like	1.35284	3.45276e-17
LOC123424731	peroxidase 2-like	-3.15743	8.49364e-05	LOC123426804	putative 12-oxophytodienoate reductase 11	1.34167	0.0088702
LOC123444328	subtilisin-like protease SBT5.6	-3.09419	1.34832e-05	LOC123403984	E2F-associated phosphoprotein	1.33158	0.0220113
LOC123429369	peroxidase 21-like	-3.07025	2.8043e-34	LOC123429713	uncharacterized protein LOC123429713	1.32037	4.73874e-07
LOC123401239	sucrose:sucrose 1-fructosyltransferase-like	-3.06925	0.000218382	LOC123424792	ankyrin repeat domain-containing protein 50-like	1.2944	0.00625517
LOC123401890	chloroplast stem-loop binding protein of 41 kDa a, chloroplastic	-3.0201	0.000656099	LOC123398271	uncharacterized protein LOC123398271	1.29191	4.28997e-05
LOC123424519	ribulose bisphosphate carboxylase small subunit, chloroplastic 2	-2.98853	0.0047826	LOC123396135	oleosin 16 kDa-like	1.28141	1.54169e-08
LOC123411281	dirigent protein 1-like	-2.94857	2.92506e-09	LOC123402772	uncharacterized protein LOC123402772	1.27797	0.0137868
LOC123409578	pathogenesis-related protein 1-like	-2.91194	0.00923267	LOC123410852	unknown protein product	1.26033	0.000278937
LOC123399955	uncharacterized protein LOC123399955	-2.86838	7.83597e-05	LOC123416986	ribosomal protein S4, mitochondrial-like isoform X1	1.25835	0.00629904
LOC123429283	proline-rich protein 4-like	-2.84415	1.33901e-18	LOC123398209	F-box/LRR-repeat protein 14-like	1.25374	0.0358831
LOC123426905	glyceraldehyde-3-phosphate dehydrogenase A, chloroplastic	-2.82767	9.07229e-12	LOC123443420	mediator-associated protein 2	1.24706	0.0386442
LOC123424539	proline-rich protein 4-like	-2.80556	1.22943e-23	LOC123409666	NAC domain-containing protein 20-like	1.24517	0.0278277
LOC123448239	ribulose bisphosphate carboxylase/oxygenase activase A, chloroplastic	-2.80517	1.641e-09	LOC123411198	EC protein I/II	1.24426	7.94969e-05
LOC123418811	cytochrome b561 and DOMON domain-containing protein At3g61750-like	-2.80397	0.000207281	LOC123410180	uncharacterized protein LOC123410180	1.24371	0.0179209
LOC123424635	senescence associated gene 20-like	-2.73185	0.00469553	LOC123407617	unknown protein product	1.23967	0.00024661
LOC123411502	protein NRT1/ PTR FAMILY 6.3-like	-2.67144	0.000243339	LOC123417298	B1-hordein-like	1.22816	1.42089e-05
LOC123444729	expansin-A2	-2.66835	5.95194e-16	LOC123411253	protein LE25-like	1.22594	0.0041374
LOC123444787	photosystem II 22 kDa protein 1, chloroplastic	-2.66257	3.42671e-15	LOC123447812	dehydrogenase/reductase SDR family member 7	1.20123	0.0179634
LOC123429361	NEP1-interacting protein 2-like	-2.63878	0.00475241	LOC123442348	H/ACA ribonucleoprotein complex subunit 4-like	1.19582	0.00324734
LOC123424754	uncharacterized protein LOC123424754	-2.60368	1.10704e-43	LOC123403623	mitochondrial import inner membrane translocase subunit Tim13	1.19531	2.70469e-05
LOC123429504	uncharacterized protein LOC123429504 isoform X1	-2.60348	0.00299654	LOC123443506	uncharacterized protein LOC123443506	1.19109	0.00499381
LOC123405092	putrescine hydroxycinnamoyltransferase 3-like	-2.57186	7.49543e-05	LOC123429245	probable flavin-containing monooxygenase 1	1.18042	0.0022777
LOC123425719	triacylglycerol lipase OBL1-like	-2.54306	4.16768e-26	LOC123425698	uncharacterized protein LOC123425698	1.17446	0.00110527
LOC123399223	photosystem I reaction center subunit V, chloroplastic	-2.51879	0.000163246	LOC123424788	nucleolar protein 58	1.15632	0.00042602
LOC123450083	photosystem I reaction center subunit VI, chloroplastic	-2.50497	4.92739e-23	LOC123410380	SEED MATURATION PROTEIN 1	1.15279	1.35214e-09
